# Supplementary material for: Glycyrrhizin Attenuates Portal Hypertension and Collateral Shunting via Inhibition of Extrahepatic Angiogenesis in Cirrhotic Rats
Source: Int J Mol Sci. 2021 Jul 17;22(14):7662. doi: 10.3390/ijms22147662 (PMC8304322; doi:10.3390/ijms22147662)
Supplement: Supplementary file 1 [file ijms-22-07662-s001.zip]

Archive with 1 entries (1 files):
- ijms-1204619-supplementary.pdf
